# Supplementary material for: The chromosome-level genome of Gypsophila paniculata reveals the molecular mechanism of floral development and ethylene insensitivity
Source: Hortic Res. 2022 Aug 24;9:uhac176. doi: 10.1093/hr/uhac176 (PMC9533222; doi:10.1093/hr/uhac176)
Supplement: Web_Material_uhac176 [file web_material_uhac176.xls]

## Sheet: Table S1
Table S1. Chloroplast/mitochondria DNA sequence coverage in the genome assembly of G. paniculata.
Species	DNA type	NCBI reference sequence	Coverage
Silene latifolia	mitochondrion	NC_016730.1	0.3599
Silene latifolia	chloroplast	NC_016730.1	0.9543
Silene conica	chloroplast	NC_016729.1	0.8968
Silene noctiflora	chloroplast	NC_016728.1	0.8625
Silene vulgaris	chloroplast	NC_016727.1	0.9481

## Sheet: Table S2
Table S1. MADS-box gene family distribution in plants
Classification	Latin name	Header	Family	Total	TypeⅡ	TypeⅠ	AP3	AG	SEP	AGL6	AP1
Early angiosperm	Nymphaea colorata	XP	Nymphaeaceae	92	22	37	3	2	1	1	1
	Amborella trichopoda	scaffold	Amborellaceae	33	21	12	3	1	2	1	1
Dicotyledon	Vitis vinifera	VIVT	Vitaceae	50	40	10	2	3	4	2	3
	Gypsophila paniculata	Gpan	Caryophyllaceae	95	62	33	3	3	4	2	3
	Solanum lycopersicum	Solyc	Solanaceae	94	41	53	4	3	6	1	5
	Arabidopsis thaliana	AT	Cruciferae	109	46	63	2	4	4	2	4
Monocotyledon	Oryza sativa	LOC_Os	Gramineae	63	43	20	2	6	5	2	4
	Ananas comosus	Aco	Bromeliaceae	41	31	10	3	4	2	1	3
	Sorghum bicolor	Sobic	Gramineae	75	40	35	3	4	5	2	4

## Sheet: Table S3
Table S2. The mutation information of AG genes detected from double-flowered mutants of G. paniculata.
Gene	Mutant	Mutation position	Protein change	Substitution effect
AGa	dfm1	85 bp (A-C)	R29R	Synonymous
		241-246 bp (6 bp deleted)	Deletion	Non-synonymous
		292-294 bp (TCC-ACG)	S98T	Non-synonymous
		383 bp (A-G)	N128S	Non-synonymous
		414 bp (T-A)	G138G	Synonymous
		460 bp (A-G)	S154G	Non-synonymous
		473 bp (A-G)	K158R	Non-synonymous
		485 bp (G-A)	R162K	Non-synonymous
	dfm2	392-393 bp (CG-AA)	S131>STOP	Non-synonymous
	dfm3	241-246 bp (6 bp deleted)	Deletion	Non-synonymous
		391-402 bp (12 bp deleted)	Deletion	Non-synonymous
	‘YX1’	6 bp (C-A)	E2D	Non-synonymous
		383 bp (A-G)	N128S	Non-synonymous
	‘YX4’	6 bp (C-A)	E2D	Non-synonymous
		294 bp (C-G)	S98T	Non-synonymous
AGb	dfm1	238-243 bp (6 bp deleted)	Deletion	Non-synonymous
		448 bp (A-G)	N150D	Non-synonymous
		543 bp (A-C)	E181D	Non-synonymous
		544 bp (G-T)	V182F	Non-synonymous
	dfm2	419 bp (T-C)	L140P	Non-synonymous
		464 bp (T-A)	L155>STOP	Non-synonymous
	dfm3	238-243 bp (6 bp deleted)	Deletion	Non-synonymous
		297 bp (T-C)	A99A	Synonymous
		385-396 bp (12 bp deleted)	Deletion	Non-synonymous
	‘YX1’	193 bp (A-G)	I65V	Non-synonymous
		260 bp (A-G)	K87R	Non-synonymous
		283 bp (T-A)	S95T	Non-synonymous
		507 bp (G-C)	E169D	Non-synonymous
	‘YX4’	229 bp (T-G)	S78A	Non-synonymous
		366 bp (G-A)	M122I	Non-synonymous
		431 bp (A-C)	N144T	Non-synonymous

## Sheet: Table S4
Table S3. The cadidate genes selected by magenta module
Gene ID	WT-S1	WT-S2	WT-S3	‘YX1’-S1	‘YX1’-S2	‘YX1’-S3	‘YX4’-S1	‘YX4’-S2	‘YX4’-S3	WT-R	WT-S	WT-L	Annotation
Gpan11g00477	0.862443	2.90036	34.3733	0	0	0	0	0	0	1.01964	2.07872	0.208736	PREDICTED: ethylene-responsive transcription factor ABR1-like [Beta vulgaris subsp. vulgaris]
Gpan05g01023	17.1982	31.9983	132.624	17.1814	17.0799	67.0886	15.3587	15.1013	38.9317	16.7808	16.5679	7.45106	PREDICTED: gibberellin receptor GID1B [Beta vulgaris subsp. vulgaris]
Gpan13g01082	1.29721	1.9493	16.1671	6.54454	10.7755	1.28139	6.27693	1.36566	3.83976	4.69417	0.589617	0	PREDICTED: protein SRG1 [Beta vulgaris subsp. vulgaris]
Gpan01g00371	48.3376	1.81878	25.6561	0.382358	0.491319	133.13	3.00545	8.11541	43.8696	14.7401	3.51972	3.04874	PREDICTED: protein SRG1-like [Beta vulgaris subsp. vulgaris]
Gpan14g00554	0	0	0.324417	0	0	0	0	0	0	0	0	0	PREDICTED: protein SRG1-like [Beta vulgaris subsp. vulgaris]
Gpan01g01321	6.79364	8.92512	25.5985	9.26215	12.4573	98.0101	9.35743	21.1429	40.938	25.0673	16.6928	21.5322	PREDICTED: protein SRG1-like [Beta vulgaris subsp. vulgaris]
Gpan15g00648	0.478939	0.191696	0	0.506275	0.557514	0.310585	0	0.345411	0.276508	0.263779	0.477377	0	PREDICTED: protein ABSCISIC ACID-INSENSITIVE 5-like [Beta vulgaris subsp. vulgaris]
Gpan01g01319	45.7482	58.2616	69.8132	152.638	173.875	334.038	121.175	163.211	198.821	16.5729	34.0486	46.7617	PREDICTED: bifunctional purple acid phosphatase 26-like [Beta vulgaris subsp. vulgaris]
Gpan08g01414	13.482	46.914	124.834	0.118102	0.323316	3.28442	0.909556	2.12995	5.13305	0	2.07681	0.561667	PREDICTED: peroxidase 5-like [Beta vulgaris subsp. vulgaris]

## Sheet: Table S5
Table S4. The cadidate genes selected by turquoise module
Gene ID	WT-S1	WT-S2	WT-S3	‘YX1’-S1	‘YX1’-S2	‘YX1’-S3	‘YX4’-S1	‘YX4’-S2	‘YX4’-S3	WT-R	WT-S	WT-L	Annotation
Gpan11g00566	1.01386	12.8656	45.4392	0	0	0	0	0	0	17.1191	40.9569	0	AP2/EREBP family transcription factor [Dianthus caryophyllus]
Gpan16g00304	13.7575	13.433	34.2413	0	0	0	0	0	0	54.541	62.2176	3.39447	AP2-related transcription factor [Mesembryanthemum crystallinum]
Gpan05g00195	10.0156	8.05686	17.8127	1.74329	1.93167	4.10624	1.62111	1.86186	2.60278	4.98281	12.4833	3.90051	EIN3 binding F-box 1 [Dianthus caryophyllus]
Gpan13g01328	2.5872	1.77692	3.1665	0.07365	0.031119	0.402461	0.067985	0.231741	0.142753	3.97876	3.16419	1.65356	PREDICTED: abscisic acid receptor PYL8 [Beta vulgaris subsp. vulgaris]
Gpan13g00475	13.5742	13.8562	12.0216	8.27931	5.49158	5.36891	7.81183	7.26588	8.5117	11.2511	14.8546	5.96267	PREDICTED: ABSCISIC ACID-INSENSITIVE 5-like protein 2 [Beta vulgaris subsp. vulgaris]
Gpan04g00597	9.7814	9.76728	11.5048	3.81197	4.45488	4.66174	5.38825	4.80397	4.9065	8.8265	10.4549	7.7352	PREDICTED: ETHYLENE INSENSITIVE 3-like 3 protein [Beta vulgaris subsp. vulgaris]
Gpan10g00985	17.3928	13.6919	16.1529	0.255375	0.410381	0	0.319715	0.44106	0.163327	7.16915	25.4495	11.1127	PREDICTED: ethylene receptor [Beta vulgaris subsp. vulgaris]
Gpan17g00803	7.30394	9.12027	9.12875	0.748768	1.77774	3.57898	1.22566	1.95415	1.40694	8.18321	13.8005	2.69881	PREDICTED: ethylene receptor 2 [Beta vulgaris subsp. vulgaris]
Gpan15g00618	1.57132	1.72626	1.66544	0.246441	0.489877	1.26478	0.57911	0.640412	0.612409	1.10247	2.48189	0.433051	PREDICTED: ethylene receptor 2 [Beta vulgaris subsp. vulgaris]
Gpan13g00217	13.6007	25.0423	21.9179	0.938312	3.29886	10.4014	0.763851	4.20066	5.11442	19.028	26.8633	7.21368	PREDICTED: ethylene receptor 2 [Beta vulgaris subsp. vulgaris]
Gpan01g00576	6.98641	4.01133	3.07787	0	0	0	0	0	0	10.9421	6.4257	1.12553	PREDICTED: ethylene-responsive transcription factor CRF2 [Beta vulgaris subsp. vulgaris]
Gpan02g00593	7.03195	5.52288	4.96327	0	0	0	0	0	0	7.07823	12.573	4.42035	PREDICTED: ethylene-responsive transcription factor ERF053-like [Beta vulgaris subsp. vulgaris]
Gpan08g01162	8.07497	7.10234	7.01005	3.02303	1.72387	1.65735	1.46489	1.18903	1.11267	7.01467	9.04295	4.00238	PREDICTED: ethylene-responsive transcription factor ERF062 [Beta vulgaris subsp. vulgaris]
Gpan01g01322	0.934812	2.69125	6.69681	0	0	0	0	0	0	2.07859	2.9826	0.218579	PREDICTED: protein SRG1-like [Beta vulgaris subsp. vulgaris]
Gpan05g00216	5.09504	5.42121	4.537	10.464	11.0648	9.83857	8.55154	6.89795	7.99619	2.63478	2.1659	5.77914	PREDICTED: protein SRG1-like [Beta vulgaris subsp. vulgaris]
Gpan03g01014	0.268981	1.02586	0.535116	0	0	0	0	0	0	0.121377	0.225303	0.630199	PREDICTED: protein SRG1-like [Fragaria vesca subsp. vesca]
Gpan07g00991	285.746	228.572	173.783	119.099	146.668	52.7626	140.809	82.1277	122.27	203.984	269.445	175.803	PREDICTED: S-adenosylmethionine synthase 1 [Beta vulgaris subsp. vulgaris]
Gpan05g01622	2.54161	10.6663	8.37535	0	0	0	0	0	0	12.0811	2.80952	0.225324	PREDICTED: salicylic acid-binding protein 2-like [Beta vulgaris subsp. vulgaris]
Gpan16g00977	16.26	19.6362	130.677	0	0	0	0	0	0	34.8175	95.2211	34.9221	PREDICTED: salicylic acid-binding protein 2-like [Solanum tuberosum]

## Sheet: Table S6
Table S5. Primer sequence for gene cloning and expression analysis used in this study
Gene	Application	Forward primer	Reverse primer
AGa	cloning	GGAGTTCTCAAGCCAAAC	CATACGAAAGATTAATTACCT
AGb	cloning	ATGGAGTTTTCAAGCCAAATT	ACAAGTTGTAAAGGAGTTTGGTCT
AP2a	cloning	GTGCAATGGGAAAGATGCGG	GCTGAGGACAACATTAGGTCG
AP2b	cloning	CTCAAATGAAAACGGTGAGG	GGATAGAAACCATTAGGGGG
PETa	cloning	TTATCTCTGAGGCACACTTC	AGTAAAGTAAGGCTGTTGAGTT
PETb	cloning	GTACCTACGAGAGCCAGATA	AGTTGTGGCCGTAGAGAA
ACTIN	RT-qPCR	TGAGTCACACTGTTCCAATCTA	TAGTCGGTAAGATCACGGC
Gpan08g01708	RT-qPCR	CGACGATGCCAATGCCA	TGCCAGTTCTTCTGAGATTTTGTAG
Gpan14g01509	RT-qPCR	GATGACAGGACCTACAGCTATCCA	TGAGCTAACTGGTTAAAGCGATC
Gpan15g00618	RT-qPCR	GCTGACTTTCACACTTGGGCT	CGGACCACCACCAATTTCTC
Gpan17g00803	RT-qPCR	TCTACAGAAGAGCACAGGCATACA	AGTTGAGCATCCTTCCTGTTGTAT
Gpan08g01336	RT-qPCR	GACACCTCATCGATATCTCTCCCT	GGAGTCGACGATGGAGTTGG
Gpan13g00217	RT-qPCR	GGAGAAAGAACGAACTAGCCG	CTCAGCGTCCAACTTTCGAGA
Gpan10g01008	RT-qPCR	TGCTATCGCCGCTTTTGAG	AAGAGTAATACAGCCTTGTGGTCC
Gpan10g00832	RT-qPCR	TGTCGGCTTGGATTCAGTGTAG	ATGATACCCACTTATTTACGATGAGAT
AP1a	RT-qPCR	TCAAAGAGAAAGGGAAGGCT	GAAGGAAGATGAGGGTGGAG
AP1b	RT-qPCR	TGGAGGAAAAGGAGAATGCG	TGGCGTCGGTGTTGGTGT
AP1c	RT-qPCR	TCCAGAAAAAGGACAAAGCA	AGGGCAAAGCCTGAGATG
AP3a	RT-qPCR	CTCATTCGCCAACGCAAG	GCATCATCGTCGTAACCTATCA
AP3b	RT-qPCR	ATGGGTGGCGATTTGGAG	GCCTATTGCGAATTGTGGTC
PI	RT-qPCR	ATGGAGCGTATGGATGGAA	TGCTGCTGGTAATGGTAGTCA
AGa	RT-qPCR	TTCTATGTGATGCTGAAGTTGC	ACAGTGCGGATTTGGCTC
AGb	RT-qPCR	TGAGGTTGCCCTTATTGTCTT	TTCTGTCATTGTGCGGATTT
STK	RT-qPCR	CACAAGGAGTAGAGGAGGAGAG	AAGTTGGGCATCACATAGGA
SEPa	RT-qPCR	TTGGGGAGGACTTAGGGC	TGGATTGAAGGTCGGTGAG
SEPb	RT-qPCR	GGAAGAGAAAACGCCCAA	ACCAGCCGGTCATGAAAT
AP2a	RT-qPCR	CAGCAACAGCAATGGCAA	GGGTCTCATAAGAGGGTGGA
AP2b	RT-qPCR	GGAAGGAACTCAAATGAAAACG	ATCAGTCTCACTTAGAAACGCC
PETa	RT-qPCR	CGTGAAGAAGAGTAGAAGGGG	GCAGCAGCGTGAGCAGTA
PETb	RT-qPCR	GTGGGATGCTCGTATGGG	GTTGTTGCTTGCTTTTGGAC
